# Supplementary material for: Association of Bruxism with the Occurrence of Sleep Disorders and the Nature of Dreams
Source: J Clin Med. 2025 Oct 15;14(20):7269. doi: 10.3390/jcm14207269 (PMC12565331; doi:10.3390/jcm14207269)
Supplement: Supplementary file 1 [file jcm-14-07269-s001.zip]

Archive with 1 entries (1 files):
- jcm-3874112-supplementary.pdf
